# Supplementary material for: Endocrine Disruptors and Endometrial Cancer: Molecular Mechanisms of Action and Clinical Implications, a Systematic Review
Source: Int J Mol Sci. 2022 Mar 9;23(6):2956. doi: 10.3390/ijms23062956 (PMC8953483; doi:10.3390/ijms23062956)
Supplement: Supplementary file 1 [file ijms-23-02956-s001.zip]

Archive with 1 entries (1 files):
- ijms-1610298-supplementary.pdf
